# Supplementary material for: Changes in Time to Initial Physician Contact and Cancer Stage Distribution during the COVID-19 Pandemic in Patients with Head and Neck Squamous Cell Carcinoma at a Large Hungarian Cancer Center
Source: Cancers (Basel). 2024 Jul 18;16(14):2570. doi: 10.3390/cancers16142570 (PMC11274479; doi:10.3390/cancers16142570)
Supplement: Supplementary file 1 [file cancers-16-02570-s001.zip]

Archive with 1 entries (1 files):
- cancers-3067624-supplementary.pdf
